# Supplementary material for: Outdoor Physical Activity in an Air Polluted Environment and Its Effect on the Cardiovascular System—A Systematic Review
Source: Int J Environ Res Public Health. 2022 Aug 24;19(17):10547. doi: 10.3390/ijerph191710547 (PMC9517891; doi:10.3390/ijerph191710547)
Supplement: Supplementary file 1 [file ijerph-19-10547-s001.zip]

Archive with 1 entries (1 files):
- ijerph-1744376-supplementary.pdf
